# Supplementary material for: Glo1 reduction in mice results in age- and sex-dependent metabolic dysfunction
Source: bioRxiv. 2025 Jan 25:2025.01.24.634754. Preprint. [Version 1] doi: 10.1101/2025.01.24.634754 (PMC11785252; doi:10.1101/2025.01.24.634754)
Supplement: Supplement 1 [file media-1.zip]

Archive with 5 entries (4 files):
- Supplemental/
- Supplemental/Glo1 _Supplementary List.docx
- __MACOSX/Supplemental/._Glo1 _Supplementary List.docx
- Supplemental/Glo1_supplementary IC1.docx
- __MACOSX/Supplemental/._Glo1_supplementary IC1.docx
